# Supplementary material for: Interplay between the Xer recombination system and the dissemination of antibioresistance in Acinetobacter baumannii
Source: Nucleic Acids Res. 2025 Jan 7;53(1):gkae1255. doi: 10.1093/nar/gkae1255 (PMC11705084; doi:10.1093/nar/gkae1255)
Supplement: gkae1255_Supplemental_Files [file gkae1255_supplemental_files.zip]

Archive with 2 entries (2 files):
- Blanchais-2024-sup-revision-2.pdf
- Blanchais-Table-Sup1-revision-2-title-caption.pdf
